# Supplementary material for: Survival outcomes for neoadjuvant versus adjuvant chemotherapy in early breast cancer patients
Source: Oncologist. 2025 Nov 18;30(11):oyaf356. doi: 10.1093/oncolo/oyaf356 (PMC12623009; doi:10.1093/oncolo/oyaf356)
Supplement: oyaf356_Supplementary_Data [file oyaf356_supplementary_data.zip]

Archive with 4 entries (4 files):
- Figure S1.tif
- Figure S2.tif
- TableS1.docx
- TableS2_NACT_vs_ACT.docx
